# Supplementary material for: Tripterygium wilfordii cytochrome P450s catalyze the methyl shift and epoxidations in the biosynthesis of triptonide
Source: Nat Commun. 2022 Aug 25;13:5011. doi: 10.1038/s41467-022-32667-5 (PMC9411204; doi:10.1038/s41467-022-32667-5)
Supplement: Supplementary file 3 — Source Data [file 41467_2022_32667_MOESM3_ESM.xlsx]

## Sheet: Fig2b,2c, Supp. Fig. S2d
Calculations for plotted data were done by internal functions of SigmaPlot. Bars represents the mean of at least 3 biological replicates. Error bars indicate +/- Std. dev. Diamond symbols indicate individual datapoints.
	normalized peak areas
	Compound quantification in S. cerevisiae extracts
	3-epi-triptobenzene B (13)	18(4-->3)abeo-abietatrien-14,18-diol (6)	14-hydroxy-18(4-->3)abeo-abietatrien-18-al (7)	triptophenolide (8)	Triptonide (2)	Dehydroabietadiene (4)	Miltiradiene (3)	14-Hydroxyabietadiene (5)
NVJ11_11_A	3.16761	3.31799	1.98722	33.8679	0.821601	0.660145	3.62362	7.49519
NVJ11_11_B	3.09405	3.23098	2.09333	30.9486	0.814613	0.684518	3.20221	7.36819
NVJ11_11_C	3.08488	3.14582	2.12042	30.639	0.698023	0.526471	2.97098	6.13765
NVJ11_11_D	3.08081	2.93746	1.95322	31.0292	0.723989	0.538766	2.92104	6.52871
NVJ11_6_A	0.617213	0.804502	0.291696	6.35627	0.107948	1.41868	1.65188	10.3007
NVJ11_6_B	0.732474	0.833458	0.278958	7.01752	0.0961013	1.93174	2.62258	10.3785
NVJ11_6_C	0.639473	0.873243	0.273666	6.5226	0.0959907	1.91283	2.54834	11.8654
NVJ11_6_D	0.650562	0.954218	0.274963	6.82769	0.019695	2.01109	2.70535	12.8838
NVJ11_10_A	3.67965	4.24826	4.01562	40.3454	0	0.657887	2.85918	7.68409
NVJ11_10_B	3.57207	4.34577	4.32383	35.3779	0	0.7969	3.05482	7.66565
NVJ11_10_C	3.37179	4	3.53363	36.6068	0	0.6551	2.99555	7.30103
NVJ11_10_D	4.052	3.43749	3.96861	39.6408	0	0.599329	3.18188	7.52991
NVJ11_5_A	0.796682	1.15014	0.607429	13.3144	0	0.666688	2.35779	5.11838
NVJ11_5_B	0.879814	1.26153	0	14.7919	0	1.82361	2.6815	10.8998
NVJ11_5_C	0.859787	1.22042	0.505167	12.8247	0	1.65889	2.13829	11.4305
NVJ11_5_D	0.822986	1.26912	0.564832	10.7627	0	2.042	1.77651	12.4263
NVJ11_8_A	0.140451	0	0	0.0219871	0	3.22594	1.95253	14.3067
NVJ11_8_B	0.0831736	0	0	0.0169139	0	1.19245	3.058	19.869
NVJ11_8_C	0.14598	0	0	0.060856	0	1.64302	2.7798	21.0069
NVJ11_8_D	0.0897367	0	0	0.0130048	0	1.42025	2.47618	20.3347
NVJ11_3_B	0.0180701	0	0	0.0661257	0	1.51179	1.9002	18.4492
NVJ11_3_C	0.0407542	0	0	0.0610631	0	2.3645	2.00047	13.1582
NVJ11_3_D	0.0536762	0.0179271	0	0.0931685	0	2.41806	1.93599	13.3075
NVJ11_9_A	3.57685	6.68453	8.60103	0.418012	0	2.90984	1.8637	14.9953
NVJ11_9_B	3.52007	6.43537	9.28243	0.251277	0	0.623005	2.85037	8.29754
NVJ11_9_C	3.41453	5.99068	9.12841	0.40983	0	0.726896	2.82904	8.59179
NVJ11_9_D	3.59862	6.21612	9.19096	0.358825	0	0.674687	2.50046	8.17395
NVJ11_4_B	0.871134	2.78454	2.88681	0.137279	0	2.01242	2.68872	15.2182
NVJ11_4_C	0.812017	2.40609	2.364	0.0554322	0	2.67176	2.99752	11.5201
NVJ11_4_D	0.799499	2.91723	2.20558	0.0486743	0	1.80559	1.64841	11.909
NVJ11_7_A	0.0495871	0.0237153	0	0.0320147	0	1.32803	3.61608	21.6229
NVJ11_7_B	0.0797335	0	0.00920037	0.0342632	0	1.75571	2.73619	21.1377
NVJ11_7_C	0.0585606	0	0	0.0166369	0	1.97589	2.69827	21.4692
NVJ11_7_D	0.0481401	0.0155387	0	0.0686688	0	2.01577	3.68624	26.7163
NVJ11_2_A	0.0154517	0	0	0.040976	0	2.30152	3.41544	14.3067
NVJ11_2_B	0.031718	0	0	0.0375536	0	2.2531	2.41382	13.2353
NVJ11_2_D	0.0713137	0.00971929	0	0.0335976	0	1.90251	3.5806	14.8048
NVJ11_1_A	0.022731	0	0	0.0192723	0	2.12592	16.9164	0
NVJ11_1_B	0.0348177	0	0	0.0137199	0	1.85617	15.5095	0.0320489
NVJ11_1_C	0.055604	0	0	0.0431566	0	1.7471	16.1836	0.0603053
NVJ11_1_D	0.0599969	0	0	0.0187485	0	3.12295	21.14	0
	Compound quantification in N. Benthamiana extracts
	3-epi-triptobenzene B (13)	18(4-->3)abeo-abietatrien-14,18-diol (6)	14-hydroxy-18(4-->3)abeo-abietatrien-18-al (7)	triptophenolide (8)	Triptonide (2)	Dehydroabietadiene (4)	Miltiradiene (3)	14-Hydroxyabietadiene (5)
Nbenth13A	0.70365	5.64448	1.94854	15.2232	0.930455	2.44263	4.86105	2.65627
Nbenth13B	0.763168	3.63368	1.9273	17.6817	1.46399	0.947742	1.90795	1.35905
Nbenth13C	0.329849	5.34793	2.26773	21.2413	1.77539	1.74034	9.6015	3.41668
Nbenth8A	0.479373	4.72595	3.95977	22.2992	1.33084	0.0721424	20.7683	25.5535
Nbenth8B	0.953334	6.24908	3.3646	20.8362	0.81041	0	44.0149	33.0721
Nbenth8C	0.585943	4.05166	2.32822	17.1546	0.73328	0.325544	40.62	19.7233
Nbenth12A	0.649591	3.30945	1.48831	24.7967	0	0.112592	1.59988	2.31344
Nbenth12B	0.55209	2.96104	1.0084	8.34556	0	1.0031	1.55531	2.4036
Nbenth12C	0.749974	4.48164	1.89455	36.7309	0	0.555066	1.51898	1.59391
Nbenth7A	0.327708	3.58435	2.6746	17.0142	0	0	8.39373	1.17358
Nbenth7B	0.94498	7.09554	6.24337	54.0826	0	0.131173	7.71274	18.7576
Nbenth7C	0.921544	5.97891	4.14381	38.9436	0	0.243477	16.4203	41.3233
Nbenth10A	1.34898	0.706744	0.107251	0.297737	0.0385813	0.706773	1.16504	15.5674
Nbenth10B	1.04998	0.483316	0.0634145	0.145049	0	0.235681	3.18362	44.8063
Nbenth10C	1.76613	0.595065	0.107538	0.223151	0	2.35732	3.40631	42.1232
Nbenth5A	2.72111	0.420065	0.270878	0.0297849	0	2.43689	1.73583	51.616
Nbenth5B	0.871215	0.131018	0.151611	0.0170098	0	0	0.507735	16.9881
Nbenth5C	0.92626	0.215392	0.106369	0.0296559	0	0.476054	0.972767	26.0197
Nbenth11A	2.95811	0.267965	0.0509775	0.103369	0	2.71193	3.11352	78.3513
Nbenth11B	5.65672	1.48258	0.483363	0.187235	0	1.83822	5.8351	208.184
Nbenth11C	1.83836	0.471112	0.0494291	0.136027	0	2.99097	3.57467	66.6412
Nbenth6A	0.649207	8.70561	9.27399	1.23054	0	0.0906503	1.92677	11.3695
Nbenth6B	0.202146	3.9531	6.39301	0.430605	0	0.138774	0.579472	3.8414
Nbenth6C	6.16281	61.3186	37.1287	6.96558	0	0	4.21371	5.71286
Nbenth9A	2.10201	0.187941	0.0701663	0.442097	0	5.02938	13.1022	463.34
Nbenth9B	0.973616	0.583445	0.0589256	1.2422	0	0	26.0769	216.743
Nbenth9C	3.19845	0.735171	0.306119	0.173133	0	0.0248451	18.0472	571.146
Nbenth4A	1.19871	0.278272	0.1026	0.0231104	0	1.56922	0.945897	54.0973
Nbenth4B	0.833199	0.0613435	0.223171	0.0288817	0	0.443444	0.550331	13.0104
Nbenth4C	0.39276	0.183699	0.0824635	0.0325916	0	0.41992	0.178424	4.46565
Nbenth3A	0.200642	0.244042	0.0264844	0	0	17.5741	39.3324	0
Nbenth3B	0.0789145	0.124342	0.0521539	0.0632365	0	18.3942	47.681	0
Nbenth3C(2B)	0.314119	0.283598	0.0512343	0.0238373	0	40.2103	144.985	0.595109
